# Supplementary material for: Gender differences on medical students’ attitudes toward patient-centred care: a cross-sectional survey conducted in Heilongjiang, China
Source: PeerJ. 2019 Oct 24;7:e7896. doi: 10.7717/peerj.7896 (PMC6815647; doi:10.7717/peerj.7896)
Supplement: Supplemental Information 1 [file peerj-07-7896-s001.zip]

Archive with 1 entries (1 files):
- 513data.sav
